# Supplementary material for: In vivo characterization of the role of tissue‐specific translation elongation factor 1A2 in protein synthesis reveals insights into muscle atrophy
Source: FEBS J. 2013 Oct 23;280(24):6528–40. doi: 10.1111/febs.12554 (PMC4163635; doi:10.1111/febs.12554)
Supplement: Supplementary file 1 — Fig. S1. Immunohistochemistry of eEF1A2 in sections from spinal cord, brain and pancreas from mice of different genotypes. Fig. S2. Grip strength values for wasted HSA‐eEF1A2 transgenic and nontransgenic mice, and wild‐type transgenic and nontransgenic controls, measured from weaning until 30 days. [file febs-280-6528-s1.zip]

Archive with 1 entries (1 files):
- febs12554-sup-0001-FigS1-S2.pdf
